# Supplementary material for: Comprehensive Genomic Profiling of Rare Tumors: Routes to Targeted Therapies
Source: Front Oncol. 2020 Apr 21;10:536. doi: 10.3389/fonc.2020.00536 (PMC7186305; doi:10.3389/fonc.2020.00536)
Supplement: Supplementary file 1 [file Table_1.xlsx]

## Sheet: Sheet1
	Supplementary table 1. genes, actionable genomic alterations and targeted therapy
	gene	genomic Alteration	Associated Targeted Therapies
	ALK	fusion	Crizotinib,Ceritinib,Alectinib,Brigatinib
	ATM	substitution, truncation	Olaparib, Talazoparib, Rucaparib, Niraparib
	BRAF	substitution, fusion	Vemurafenib, Dabrafenib, Regorafenib, Sorafenib, Trametinib
	BRCA1	substitution, truncation	Olaparib, Talazoparib, Rucaparib, Niraparib
	BRCA2	substitution, truncation	Olaparib, Talazoparib, Rucaparib, Niraparib
	CDKN2A	loss, substitution, truncation	Palbociclib, Ribociclib, Abemaciclib
	EGFR	substitution	Erlotinib, Afatinib, Gefitinib, Icotinib, Osimertinib, Lapatinib, Dacomitinib
	ERBB2	amplification, substitution	Trastuzumab, Lapatinib, Pyrotinib, Pertuzumab, Trastuzumab-DM1, Afatinib
	FGFR1,2,3	substitution, amplification, fusion	Erdafitinib, Pazopanib, Ponatinib
	KIT	substitution	Imatinib
	MET	amplification, substitution	Crizotinib, Cabozantinib
	NF1	loss, truncation	Temsirolimus, Everolimus, Trametinib
	NTRK1,2,3	fusion	Larotrectinib
	PIK3CA	substitution, amplification	Alpelisib, Temsirolimus, Everolimus
	PTEN	loss, substitution, truncation	Temsirolimus, Everolimus
	RET	fusion/substitution	Cabozantinib, Ponatinib, Sorafenib, Sunitinib, Vandetanib, Regorafenib
	ROS1	fusion	Crizotinib, Ceritinib
