# Supplementary material for: Comprehensive Genomic Profiling of Rare Tumors: Routes to Targeted Therapies
Source: Front Oncol. 2020 Apr 21;10:536. doi: 10.3389/fonc.2020.00536 (PMC7186305; doi:10.3389/fonc.2020.00536)
Supplement: Supplementary file 3 [file Table_3.xlsx]

## Sheet: Supplementary table 2
Supplementary table 3. 59 gene list
ALK	ATM	BRAF	BRCA1	BRCA2	CCND1	CDK4	CDK6	CDKN2A
DDR2	EGFR	ERBB2	FBXW7	FGFR1	KIT	KRAS	MAP2K1	MET
MLH1	MSH2	MSH6	NF1	NRAS	NTRK1	PIK3CA	PMS2	PTCH1
PTEN	RB1	RET	ROS1	SMARCA4	SMO	STK11	TP53	TSC1
TSC2	AKT1	APC	AR	CTNNB1	ESR1	FGFR2	FGFR3	FLT3
HRAS	IDH1	IDH2	JAK2	MAP2K2	MTOR	PDGFRA	PTPN11	RAF1
SRC	VHL	BCL2L11(BIM)	CYP2D6	UGT1A1
