# Supplementary material for: Comprehensive Genomic Profiling of Rare Tumors: Routes to Targeted Therapies
Source: Front Oncol. 2020 Apr 21;10:536. doi: 10.3389/fonc.2020.00536 (PMC7186305; doi:10.3389/fonc.2020.00536)
Supplement: Supplementary file 5 [file Table_5.xlsx]

## Sheet: Sheet1
Supplementary table 5. detailed targetable mutations in rare tumor samples from cBioportal database
system	ICD	sites	tumor subtypes	incidence in China （x/100,000）	cases with targetable mutations	all cases	prevalence	ALK	ATM	BRAF	BRCA1	BRCA2	CDKN2A	EGFR	ERBB2	FGFR	KIT	MET	NF1	NTRK	PIK3CA	PTEN	RET	ROS1	KRAS
summary					1000	4901	0.20404	27	75	33	16	27	112	23	26	65	119	9	33	5	264	146	18	2	116
digestive	C24	biliary tract	Perihilar Cholangiocarcinoma	2.12423	1	5	0.2	0	0	0	0	0	0	0	0	1	0	0	0	0	0	0	0	0	1
digestive	C24	biliary tract	Extrahepatic Cholangiocarcinoma	2.12423	7	27	0.259259	0	2	0	0	0	2	0	0	1	0	0	1	0	0	1	0	0	13
digestive	C24	biliary tract	Intrahepatic Cholangiocarcinoma	-	75	186	0.403226	0	9	4	1	2	4	0	2	29	0	0	1	0	12	11	0	0	11
digestive	C24	biliary tract	Pancreatobiliary Ampullary Carcinoma	-	5	9	0.555556	0	1	0	0	1	0	0	0	1	0	0	0	0	1	1	0	0	6
digestive	C23	Gallbladder	Gallbladder Cancer	1.89863	20	81	0.246914	0	3	0	0	1	2	0	5	1	0	0	1	1	4	2	0	0	5
digestive	C17	small bowel	Small Bowel Well-Differentiated Neuroendocrine Tumor	1.21029			NA	NA	NA	NA	NA	NA	NA	NA	NA	NA	NA	NA	NA	NA	NA	NA	NA	NA	NA
digestive	C17	small bowel	Duodenal Adenocarcinoma	-	6	3	2	0	0	1	0	1	0	0	2	0	0	0	0	0	2	0	0	0	0
digestive	C17	small bowel	Small Intestinal Carcinoma	-			NA	NA	NA	NA	NA	NA	NA	NA	NA	NA	NA	NA	NA	NA	NA	NA	NA	NA	NA
digestive	C22	liver	Hepatoblastoma	<2.5			NA	NA	NA	NA	NA	NA	NA	NA	NA	NA	NA	NA	NA	NA	NA	NA	NA	NA	NA
digestive	C22	liver	Liver Angiosarcoma	0.56			NA	NA	NA	NA	NA	NA	NA	NA	NA	NA	NA	NA	NA	NA	NA	NA	NA	NA	NA
digestive	C25	pancreas	Pancreatoblastoma	<2.5			NA	NA	NA	NA	NA	NA	NA	NA	NA	NA	NA	NA	NA	NA	NA	NA	NA	NA	NA
digestive	C18	colon	Medullary Carcinoma of the Colon	<2.5	5	1	5	0	0	0	0	1	1	0	0	0	0	0	0	0	1	2	0	0	0
endocrine	C74	adrenal	adrenocortical carcinoma	0.237134	8	118	0.0677966	0	4	0	0	0	1	0	0	0	1	0	1	0	1	0	0	0	0
endocrine	C75	pituitary	Pituitary Carcinoma	0.350248			NA	NA	NA	NA	NA	NA	NA	NA	NA	NA	NA	NA	NA	NA	NA	NA	NA	NA	NA
endocrine	C73	thyroid	Medullary Thyroid Cancer	0.25	12	17	0.705882	0	0	0	0	0	0	0	0	0	0	0	0	0	0	0	12	0	0
neural system	C72,C70	brain	Anaplastic Astrocytoma	0.285121	36	110	0.327273	0	1	0	0	0	2	10	0	0	0	0	1	0	10	12	0	0	0
neural system	C72,C70	brain	Anaplastic Oligodendroglioma	-	20	52	0.384615	0	0	0	0	0	1	0	0	0	1	0	1	0	16	1	0	0	1
neural system	C72,C70	brain	Anaplastic Oligoastrocytoma	-			NA	NA	NA	NA	NA	NA	NA	NA	NA	NA	NA	NA	NA	NA	NA	NA	NA	NA	NA
neural system	C72,C70	brain	Glioblastoma	-	17	15	1.13333	0	0	0	1	0	3	1	0	0	0	0	1	0	8	3	0	0	0
neural system	C72,C70	brain	Astrocytoma	-	46	250	0.184	0	0	1	0	1	3	7	0	0	3	0	1	1	12	17	0	0	1
neural system	C72,C70	brain	Diffuse Intrinsic Pontine Glioma	-	1	3	0.333333	0	0	0	0	0	0	0	0	0	0	0	0	0	1	0	0	0	0
neural system	C72,C70	brain	Oligodendroglioma	-	41	229	0.179039	0	1	1	0	0	0	4	0	0	0	2	1	1	28	3	0	0	1
neural system	C72,C70	brain	Oligoastrocytoma	-	18	147	0.122449	0	0	2	0	0	1	1	0	0	0	1	1	0	7	5	0	0	1
neural system	C72,C70	brain	High-Grade Glioma(NOS)	-			NA	NA	NA	NA	NA	NA	NA	NA	NA	NA	NA	NA	NA	NA	NA	NA	NA	NA	NA
neural system	C72,C70	brain	Primitive Neuroectodermal Tumor	-	1	2	0.5	0	0	0	0	0	0	0	0	0	0	0	0	0	0	1	0	0	0
neural system	C72,C70	brain	Olfactory Neuroblastoma	-			NA	NA	NA	NA	NA	NA	NA	NA	NA	NA	NA	NA	NA	NA	NA	NA	NA	NA	NA
neural system	C72,C70	brain	Medulloepithelioma	-			NA	NA	NA	NA	NA	NA	NA	NA	NA	NA	NA	NA	NA	NA	NA	NA	NA	NA	NA
neural system	C72,C70	brain	Medulloblastoma	-	8	166	0.0481928	0	2	0	0	0	0	0	0	0	0	0	0	0	3	3	0	0	1
neural system	C72,C70	brain	Medullomyoblastoma	-			NA	NA	NA	NA	NA	NA	NA	NA	NA	NA	NA	NA	NA	NA	NA	NA	NA	NA	NA
neural system	C72,C70	brain	Ganglioneuroblastoma	-			NA	NA	NA	NA	NA	NA	NA	NA	NA	NA	NA	NA	NA	NA	NA	NA	NA	NA	NA
neural system	C72,C70	brain	Melanotic Medulloblastoma	-			NA	NA	NA	NA	NA	NA	NA	NA	NA	NA	NA	NA	NA	NA	NA	NA	NA	NA	NA
neural system	C72,C70	brain	Medulloblastoma with Extensive Nodularity	-			NA	NA	NA	NA	NA	NA	NA	NA	NA	NA	NA	NA	NA	NA	NA	NA	NA	NA	NA
neural system	C72,C70	brain	Embryonal Tumor with Abundant Neuropil and True Rosettes	-			NA	NA	NA	NA	NA	NA	NA	NA	NA	NA	NA	NA	NA	NA	NA	NA	NA	NA	NA
neural system	C72,C70	brain	Atypical Teratoid/Rhabdoid Tumor	-			NA	NA	NA	NA	NA	NA	NA	NA	NA	NA	NA	NA	NA	NA	NA	NA	NA	NA	NA
neural system	C72,C70	brain	Large Cell/Anaplastic Medulloblastoma	-			NA	NA	NA	NA	NA	NA	NA	NA	NA	NA	NA	NA	NA	NA	NA	NA	NA	NA	NA
neural system	C72,C70	brain	Desmoplastic/Nodular Medulloblastoma	-			NA	NA	NA	NA	NA	NA	NA	NA	NA	NA	NA	NA	NA	NA	NA	NA	NA	NA	NA
neural system	C72,C70	brain	Neuroblastoma	-	27	1321	0.0204391	20	1	2	1	0	0	0	0	0	1	0	1	0	0	1	0	0	2
neural system	C72,C70	brain	Hemangioblastoma	-			NA	NA	NA	NA	NA	NA	NA	NA	NA	NA	NA	NA	NA	NA	NA	NA	NA	NA	NA
neural system	C72,C70	brain	Mesenchymal Chondrosarcoma of the CNS	-			NA	NA	NA	NA	NA	NA	NA	NA	NA	NA	NA	NA	NA	NA	NA	NA	NA	NA	NA
neural system	C72,C70	brain	Papillary Meningioma	-			NA	NA	NA	NA	NA	NA	NA	NA	NA	NA	NA	NA	NA	NA	NA	NA	NA	NA	NA
neural system	C72,C70	brain	Atypical Meningioma	-			NA	NA	NA	NA	NA	NA	NA	NA	NA	NA	NA	NA	NA	NA	NA	NA	NA	NA	NA
neural system	C72,C70	brain	Anaplastic Meningioma	-			NA	NA	NA	NA	NA	NA	NA	NA	NA	NA	NA	NA	NA	NA	NA	NA	NA	NA	NA
neural system	C72,C70	brain	Clear cell Meningioma	-			NA	NA	NA	NA	NA	NA	NA	NA	NA	NA	NA	NA	NA	NA	NA	NA	NA	NA	NA
neural system	C72,C70	brain	Meningioma	-			NA	NA	NA	NA	NA	NA	NA	NA	NA	NA	NA	NA	NA	NA	NA	NA	NA	NA	NA
neural system	C72,C70	brain	Chordoid Meningioma	-			NA	NA	NA	NA	NA	NA	NA	NA	NA	NA	NA	NA	NA	NA	NA	NA	NA	NA	NA
neural system	C72,C70	brain	Rhabdoid Meningioma	-			NA	NA	NA	NA	NA	NA	NA	NA	NA	NA	NA	NA	NA	NA	NA	NA	NA	NA	NA
neural system	C72,C70	brain	Malignant Teratoma	-			NA	NA	NA	NA	NA	NA	NA	NA	NA	NA	NA	NA	NA	NA	NA	NA	NA	NA	NA
neural system	C72,C70	brain	Embryonal Carcinoma	-	1	36	0.0277778	0	0	0	0	0	0	0	0	0	0	0	1	0	0	0	0	0	1
neural system	C72,C70	brain	Choriocarcinoma	-	1	11	0.0909091	0	0	0	0	0	0	0	0	0	0	0	0	0	0	1	0	0	0
neural system	C72,C70	brain	Astroblastoma	-			NA	NA	NA	NA	NA	NA	NA	NA	NA	NA	NA	NA	NA	NA	NA	NA	NA	NA	NA
neural system	C72,C70	brain	Ependymoma	-	1	11	0.0909091	0	0	0	0	0	0	0	0	0	0	0	0	0	0	0	1	0	0
neural system	C72,C70	brain	Anaplastic Ependymoma	-	2	7	0.285714	0	0	1	0	0	1	0	0	0	0	0	0	0	0	0	0	0	0
neural system	C47	peripheral nerve	Malignant Peripheral Nerve Sheath Tumor	0.0931708	5	35	0.142857	0	0	0	0	0	3	0	0	0	0	0	1	0	1	0	0	0	0
reproductive	C60	penile	Penile Squamous Cell Carcinoma	0.351494	5	6	0.833333	0	0	0	1	0	1	0	0	0	0	0	0	0	2	1	0	0	0
reproductive	C52, C51	vulva/vagina	Squamous Cell Carcinoma of the Vulva/Vagina	0.113425	7	19	0.368421	0	0	0	0	1	2	0	0	0	0	0	0	0	4	0	0	0	0
reproductive	C52, C51	vulva/vagina	Vaginal Adenocarcinoma	<2.5			NA	NA	NA	NA	NA	NA	NA	NA	NA	NA	NA	NA	NA	NA	NA	NA	NA	NA	NA
reproductive	C52, C51	vulva/vagina	Mucinous Adenocarcinoma of the Vulva/Vagina	<2.5			NA	NA	NA	NA	NA	NA	NA	NA	NA	NA	NA	NA	NA	NA	NA	NA	NA	NA	NA
reproductive	C52, C51	vulva/vagina	Poorly Differentiated Vaginal Carcinoma	<2.5			NA	NA	NA	NA	NA	NA	NA	NA	NA	NA	NA	NA	NA	NA	NA	NA	NA	NA	NA
reproductive	C52, C51	vulva/vagina	Germ Cell Tumor of the Vulva	<2.5			NA	NA	NA	NA	NA	NA	NA	NA	NA	NA	NA	NA	NA	NA	NA	NA	NA	NA	NA
reproductive	C61	prostate	Prostate Small Cell Carcinoma	0.106	6	7	0.857143	0	0	1	0	3	0	0	2	0	0	0	0	0	0	0	0	0	0
reproductive	C54	uterus	Uterine Adenosarcoma	0.164			NA	NA	NA	NA	NA	NA	NA	NA	NA	NA	NA	NA	NA	NA	NA	NA	NA	NA	NA
reproductive	C54	uterus	Endometrial Stromal Sarcoma	0.12			NA	NA	NA	NA	NA	NA	NA	NA	NA	NA	NA	NA	NA	NA	NA	NA	NA	NA	NA
reproductive	C56	ovary	Dysgerminoma	0.13			NA	NA	NA	NA	NA	NA	NA	NA	NA	NA	NA	NA	NA	NA	NA	NA	NA	NA	NA
reproductive	C56	ovary	Ovarian Carcinosarcoma/Malignant Mixed Mesodermal Tumor	0.15	3	12	0.25	0	0	0	0	0	0	0	0	0	0	0	1	0	1	1	0	0	1
reproductive	C56	ovary	Brenner Tumor, Malignant	0.09			NA	NA	NA	NA	NA	NA	NA	NA	NA	NA	NA	NA	NA	NA	NA	NA	NA	NA	NA
reproductive	C56	ovary	Clear Cell Ovarian Cancer	0.92			NA	NA	NA	NA	NA	NA	NA	NA	NA	NA	NA	NA	NA	NA	NA	NA	NA	NA	NA
reproductive	C56	ovary	Endometrioid Ovarian Cancer	0.17	8	7	1.14286	0	0	0	0	1	0	0	1	0	0	0	0	0	1	5	0	0	0
reproductive	C56	ovary/vulva/vagina/brain/testis,	Embryonal Carcinoma	<2.5	1	36	0.0277778	0	0	0	0	0	0	0	0	0	0	0	1	0	0	0	0	0	1
soft tissue	C49	soft tissue	Desmoplastic Small-Round-Cell Tumor	0.807065			NA	NA	NA	NA	NA	NA	NA	NA	NA	NA	NA	NA	NA	NA	NA	NA	NA	NA	NA
soft tissue	C49	soft tissue	Low-Grade Fibromyxoid Sarcoma	-			NA	NA	NA	NA	NA	NA	NA	NA	NA	NA	NA	NA	NA	NA	NA	NA	NA	NA	NA
soft tissue	C49	soft tissue	Rhabdomyosarcoma	-	6	54	0.111111	0	0	0	0	0	0	0	1	0	0	0	1	0	3	1	0	0	3
soft tissue	C49	soft tissue	Synovial Sarcoma	-	3	44	0.0681818	0	0	0	0	0	0	0	0	1	0	0	0	0	0	1	0	1	0
soft tissue	C49	soft tissue	Myofibroma	-			NA	NA	NA	NA	NA	NA	NA	NA	NA	NA	NA	NA	NA	NA	NA	NA	NA	NA	NA
soft tissue	C49	soft tissue	Myopericytoma	-			NA	NA	NA	NA	NA	NA	NA	NA	NA	NA	NA	NA	NA	NA	NA	NA	NA	NA	NA
soft tissue	C49	soft tissue	Myxofibrosarcoma	-	4	32	0.125	0	0	0	1	0	1	0	0	0	0	0	1	0	0	1	0	0	0
soft tissue	C49	soft tissue	Leiomyosarcoma	-	19	142	0.133803	1	3	1	1	3	0	0	0	0	1	0	1	1	3	3	1	0	1
soft tissue	C49	soft tissue	Aggressive Angiomyxoma	-			NA	NA	NA	NA	NA	NA	NA	NA	NA	NA	NA	NA	NA	NA	NA	NA	NA	NA	NA
soft tissue	C49	soft tissue	Soft Tissue Myoepithelial Carcinoma	-	2	6	0.333333	0	1	0	0	0	1	0	0	0	0	0	0	0	0	0	0	0	0
soft tissue	C49	soft tissue	Alveolar Soft Part Sarcoma	-			NA	NA	NA	NA	NA	NA	NA	NA	NA	NA	NA	NA	NA	NA	NA	NA	NA	NA	NA
soft tissue	C49	soft tissue	Epithelioid Sarcoma	-			NA	NA	NA	NA	NA	NA	NA	NA	NA	NA	NA	NA	NA	NA	NA	NA	NA	NA	NA
soft tissue	C49	soft tissue	Epithelioid Hemangioendothelioma	-			NA	NA	NA	NA	NA	NA	NA	NA	NA	NA	NA	NA	NA	NA	NA	NA	NA	NA	NA
soft tissue	C49	soft tissue	Dendritic Cell Sarcoma	-			NA	NA	NA	NA	NA	NA	NA	NA	NA	NA	NA	NA	NA	NA	NA	NA	NA	NA	NA
soft tissue	C49	soft tissue	Clear Cell Sarcoma	-			NA	NA	NA	NA	NA	NA	NA	NA	NA	NA	NA	NA	NA	NA	NA	NA	NA	NA	NA
soft tissue	C49	soft tissue	Undifferentiated Pleomorphic Sarcoma/Malignant Fibrous Histiocytoma/High-Grade Spindle Cell Sarcoma	-	21	109	0.192661	0	0	2	1	0	7	0	0	0	0	0	1	0	7	3	0	0	1
soft tissue	C49	soft tissue	Gastrointestinal Stromal Tumor	-	119	137	0.868613	0	1	2	0	0	0	0	0	0	108	0	1	0	2	5	0	0	1
soft tissue	C49	soft tissue	Sarcoma(NOS)	-			NA	NA	NA	NA	NA	NA	NA	NA	NA	NA	NA	NA	NA	NA	NA	NA	NA	NA	NA
soft tissue	C49	soft tissue	Fibrosarcoma	-	0	5	0	0	0	0	0	0	0	0	0	0	0	0	0	0	0	0	0	0	1
soft tissue	C49	soft tissue	Hemangioma	-			NA	NA	NA	NA	NA	NA	NA	NA	NA	NA	NA	NA	NA	NA	NA	NA	NA	NA	NA
soft tissue	C49	soft tissue	Intimal Sarcoma	-			NA	NA	NA	NA	NA	NA	NA	NA	NA	NA	NA	NA	NA	NA	NA	NA	NA	NA	NA
soft tissue	C49	soft tissue	Glomangiosarcoma	-			NA	NA	NA	NA	NA	NA	NA	NA	NA	NA	NA	NA	NA	NA	NA	NA	NA	NA	NA
soft tissue	C49	soft tissue	Angiosarcoma	-	24	84	0.285714	0	5	1	0	2	1	0	0	0	0	0	1	0	12	2	0	0	1
soft tissue	C49	soft tissue	Inflammatory Myofibroblastic Tumor	-	2	7	0.285714	1	0	0	0	0	0	0	0	0	0	0	0	0	0	1	0	0	1
soft tissue	C49	soft tissue	Desmoid/Aggressive Fibromatosis	-			NA	NA	NA	NA	NA	NA	NA	NA	NA	NA	NA	NA	NA	NA	NA	NA	NA	NA	NA
soft tissue	C49	soft tissue	Liposarcoma	-			NA	NA	NA	NA	NA	NA	NA	NA	NA	NA	NA	NA	NA	NA	NA	NA	NA	NA	NA
bone	C40,C41	bone	Chondrosarcoma	0.691147	1	19	0.0526316	0	0	0	0	0	1	0	0	0	0	0	0	0	0	0	0	0	0
bone	C40,C41	bone	Chordoma	1.13207	2	14	0.142857	0	0	0	0	0	0	0	0	0	0	0	0	0	2	0	0	0	0
bone	C40,C41	bone	Osteosarcoma	-	5	43	0.116279	0	0	0	0	1	1	0	0	0	0	0	1	0	0	2	0	0	0
bone	C40,C41	bone	Ewing sarcoma	-	12	263	0.0456274	0	2	1	1	0	2	0	0	0	0	0	1	0	3	1	1	0	1
skin	C44	skin	Basal Cell Carcinoma	2.43054	5	12	0.416667	0	1	0	0	0	2	0	0	0	0	0	1	0	1	0	0	0	0
skin	C44	skin	Dermatofibrosarcoma Protuberans	<2.5			NA	NA	NA	NA	NA	NA	NA	NA	NA	NA	NA	NA	NA	NA	NA	NA	NA	NA	NA
skin	C44	skin	Merkel Cell Carcinoma	<2.5	15	63	0.238095	0	0	0	2	3	2	0	0	0	0	0	1	0	4	3	0	0	0
skin	C44	skin	Cutaneous Squamous Cell Carcinoma	<2.5	101	123	0.821138	2	6	3	4	4	51	0	3	4	3	0	1	0	15	5	0	0	2
skin	C44	skin	Aggressive Digital Papillary Adenocarcinoma	<2.5			NA	NA	NA	NA	NA	NA	NA	NA	NA	NA	NA	NA	NA	NA	NA	NA	NA	NA	NA
skin	C44	skin	Sebaceous Carcinoma	<2.5			NA	NA	NA	NA	NA	NA	NA	NA	NA	NA	NA	NA	NA	NA	NA	NA	NA	NA	NA
skin	C44	skin	Skin Adnexal Carcinoma	<2.5			NA	NA	NA	NA	NA	NA	NA	NA	NA	NA	NA	NA	NA	NA	NA	NA	NA	NA	NA
skin	C44	skin	Sweat Gland Adenocarcinoma	<2.5			NA	NA	NA	NA	NA	NA	NA	NA	NA	NA	NA	NA	NA	NA	NA	NA	NA	NA	NA
skin	C44	skin	Sweat Gland Carcinoma/Apocrine Eccrine Carcinoma	<2.5			NA	NA	NA	NA	NA	NA	NA	NA	NA	NA	NA	NA	NA	NA	NA	NA	NA	NA	NA
lung	C39	lung	Mucoepidermoid Carcinoma of the Lung	0.09			NA	NA	NA	NA	NA	NA	NA	NA	NA	NA	NA	NA	NA	NA	NA	NA	NA	NA	NA
lung	C39	lung	Spindle Cell Carcinoma of the Lung	<0.24	2	3	0.666667	0	0	0	0	1	0	0	0	0	0	0	0	0	0	1	0	0	2
lung	C39	lung	Lymphoepithelioma-like Carcinoma of the Lung	0.15	1	1	1	0	0	0	0	0	0	0	0	0	0	0	0	0	1	0	0	0	0
lung	C39	lung	Giant Cell Carcinoma of the Lung	<2.5			NA	NA	NA	NA	NA	NA	NA	NA	NA	NA	NA	NA	NA	NA	NA	NA	NA	NA	NA
lung	C39	lung	Basaloid Large Cell Carcinoma of the Lung	0.35			NA	NA	NA	NA	NA	NA	NA	NA	NA	NA	NA	NA	NA	NA	NA	NA	NA	NA	NA
lung	C39	lung	Clear Cell Carcinoma of the Lung	<2.5			NA	NA	NA	NA	NA	NA	NA	NA	NA	NA	NA	NA	NA	NA	NA	NA	NA	NA	NA
lung	C39	lung	Adenoid Cystic Carcinoma of the Lung	<0.24			NA	NA	NA	NA	NA	NA	NA	NA	NA	NA	NA	NA	NA	NA	NA	NA	NA	NA	NA
lung	C39	lung	Mucoepidermoid Carcinoma of the Lung	0.09			NA	NA	NA	NA	NA	NA	NA	NA	NA	NA	NA	NA	NA	NA	NA	NA	NA	NA	NA
lung	C39	lung	Sarcomatoid Carcinoma of the Lung	<0.24	7	15	0.466667	1	0	0	0	0	1	0	0	0	0	4	1	0	0	0	0	0	4
breast	C50	breast	Breast Invasive Carcinosarcoma	0.04			NA	NA	NA	NA	NA	NA	NA	NA	NA	NA	NA	NA	NA	NA	NA	NA	NA	NA	NA
breast	C50	breast	Adenoid Cystic Breast Cancer	0.09	6	14	0.428571	0	1	0	0	0	0	0	0	2	0	0	0	0	0	3	0	0	0
breast	C50	breast	Breast Carcinoma with Signet Ring	0.1			NA	NA	NA	NA	NA	NA	NA	NA	NA	NA	NA	NA	NA	NA	NA	NA	NA	NA	NA
breast	C50	breast	Breast Invasive Mixed Mucinous Carcinoma	0.55	4	43	0.0930233	0	0	0	0	0	1	0	0	0	0	0	0	0	3	0	0	0	0
urinary	C67	bladder	Plasmacytoid/Signet Ring Cell Bladder Carcinoma	0.014	5	6	0.833333	0	0	0	0	0	0	0	0	0	0	0	1	0	4	0	0	0	0
urinary	C67	bladder	Sarcomatoid Carcinoma of the Urinary Bladder	0.0174	1	2	0.5	0	0	0	0	0	0	0	0	0	0	1	0	0	0	0	0	0	1
urinary	C67	bladder	Small Cell Bladder Cancer	0.041	1	2	0.5	0	0	0	0	0	0	0	0	0	0	0	0	0	1	0	0	0	0
urinary	C64	kidney	Renal Non-Clear Cell Carcinoma	<2.5	8	146	0.0547945	0	3	0	0	0	0	0	0	0	0	0	1	0	0	4	0	0	1
others	C45,C48	pleura, Peritonea	Pleural Mesothelioma	0.16079	1	75	0.0133333	0	0	0	0	0	0	0	0	0	0	0	1	0	0	0	0	0	0
others	C45,C48	pleura, Peritonea	Pleuropulmonary Blastoma	-			NA	NA	NA	NA	NA	NA	NA	NA	NA	NA	NA	NA	NA	NA	NA	NA	NA	NA	NA
others	C45,C48	pleura, Peritonea	Peritoneal Mesothelioma	0.494834			NA	NA	NA	NA	NA	NA	NA	NA	NA	NA	NA	NA	NA	NA	NA	NA	NA	NA	NA
others	C38	heart	primary heart malignant tumor	0.492341			NA	NA	NA	NA	NA	NA	NA	NA	NA	NA	NA	NA	NA	NA	NA	NA	NA	NA	NA
others	C37	thymus	Thymic Carcinoma	0.408207	4	10	0.4	0	0	0	0	0	2	0	0	0	1	0	0	0	1	0	0	0	0
others	C06	head and neck	Acinic Cell Carcinoma	<2.5			NA	NA	NA	NA	NA	NA	NA	NA	NA	NA	NA	NA	NA	NA	NA	NA	NA	NA	NA
others	C06	head and neck	Adenoid Cystic Carcinoma	<2.5	147	323	0.455108	0	27	0	0	0	0	0	1	22	0	0	1	0	65	31	0	0	14
others	C06	head and neck	Mammary Analogue Secretory Carcinoma of Salivary Gland Origin	<2.5			NA	NA	NA	NA	NA	NA	NA	NA	NA	NA	NA	NA	NA	NA	NA	NA	NA	NA	NA
others	C06	head and neck	Mucoepidermoid Carcinoma	<2.5			NA	NA	NA	NA	NA	NA	NA	NA	NA	NA	NA	NA	NA	NA	NA	NA	NA	NA	NA
others	C06	head and neck	Myoepithelial Carcinoma	<2.5			NA	NA	NA	NA	NA	NA	NA	NA	NA	NA	NA	NA	NA	NA	NA	NA	NA	NA	NA
others	C06	head and neck	Salivary Adenocarcinoma	<2.5	1	4	0.25	0	0	0	0	0	0	0	1	0	0	0	0	0	0	0	0	0	0
others	C06	head and neck	Salivary Duct Carcinoma	0.18	16	19	0.842105	2	0	2	0	0	1	0	2	0	0	0	1	1	5	2	0	0	0
others	C06	head and neck	Epithelial-Myoepithelial Carcinoma	<2.5	1	3	0.333333	0	0	0	0	0	0	0	0	0	0	0	0	0	1	0	0	0	0
others	C06	head and neck	Clear Cell Odontogenic Carcinoma	<2.5			NA	NA	NA	NA	NA	NA	NA	NA	NA	NA	NA	NA	NA	NA	NA	NA	NA	NA	NA
others	C06	head and neck	Sinonasal Adenocarcinoma	<2.5			NA	NA	NA	NA	NA	NA	NA	NA	NA	NA	NA	NA	NA	NA	NA	NA	NA	NA	NA
others	C06	head and neck	Sinonasal Undifferentiated Carcinoma	<2.5			NA	NA	NA	NA	NA	NA	NA	NA	NA	NA	NA	NA	NA	NA	NA	NA	NA	NA	NA
others	C80,C76	unknown	cancer of unknown primary	2.1	60	149	0.402685	0	1	8	2	1	11	0	6	3	0	1	1	0	16	6	3	1	36
