# Supplementary material for: Comprehensive Genomic Profiling of Rare Tumors: Routes to Targeted Therapies
Source: Front Oncol. 2020 Apr 21;10:536. doi: 10.3389/fonc.2020.00536 (PMC7186305; doi:10.3389/fonc.2020.00536)
Supplement: Supplementary file 8 [file Table_8.xlsx]

## Sheet: Sheet1
Supplementary table 8. targetable mutations in 4 subtypes of rare tumors of the two cohorts
system	ICD	tumor subtypes	tumor subtypes	incidence in China （x/100,000）		all cases	cases with actionable mutations	prevalence	difference	ALK	ATM	BRAF	BRCA1	BRCA2	CDKN2A	EGFR	ERBB2	FGFR	KIT	MET	NF1	NTRK	PIK3CA	PTEN	RET	ROS1	KRAS
digestive	C23	Gallbladder	Gallbladder Cancer	1.89863	cBioportal	81	20	0.246914	p=0.0391	0	0.037037	0	0	0.0123457	0.0246914	0	0.0617284	0.0123457	0	0	0.0123457	0.0123457	0.0493827	0.0246914	0	0	0.0617284
					this cohort	72	26	0.361111		0	0	0.0138889	0	0.0416667	0.0138889	0.0416667	0.152778	0.0138889	0	0.0138889	0.0138889	0	0.0277778	0.0277778	0	0	0.138889
neural system	C72,C70	brain	Astrocytoma	-	cBioportal	250	46	0.184	p=0.0052	0	0	0.004	0	0.004	0.012	0.028	0	0	0.012	0	0.004	0.004	0.048	0.068	0	0	0.004
					this cohort	33	13	0.393939		0	0.0606061	0.0909091	0	0	0.0606061	0.0606061	0	0	0	0.030303	0.030303	0	0.030303	0.030303	0	0	0
soft tissue	C49	soft tissue	Gastrointestinal Stromal Tumor	-	cBioportal	137	119	0.868613	p<0.001	0	0.00729927	0.0145985	0	0	0	0	0	0	0.788321	0	0.00729927	0	0.0145985	0.0364964	0	0	0.00729927
					this cohort	107	113	1.05607		0	0.00934579	0	0	0.00934579	0.121495	0	0.00934579	0.00934579	0.803738	0.00934579	0.0373832	0.00934579	0.0186916	0.0186916	0	0	0.00934579
others	C80,C76	unknown	cancer of unknown primary	2.1	cBioportal	149	60	0.402685	p<0.001	0	0.00671141	0.0536913	0.0134228	0.00671141	0.0738255	0	0.0402685	0.0201342	0	0.00671141	0.00671141	0	0.107383	0.0402685	0.0201342	0.00671141	0.241611
					this cohort	410	236	0.57561		0.0243902	0.0243902	0.0317073	0.00487805	0.0219512	0.0609756	0.126829	0.0365854	0.0268293	0.00731707	0.0097561	0.0365854	0	0.0829268	0.0731707	0.00487805	0.00243902	0.126829
