# Supplementary material for: Comprehensive Genomic Profiling of Rare Tumors: Routes to Targeted Therapies
Source: Front Oncol. 2020 Apr 21;10:536. doi: 10.3389/fonc.2020.00536 (PMC7186305; doi:10.3389/fonc.2020.00536)
Supplement: Supplementary file 9 [file Table_9.xlsx]

## Sheet: Sheet1
	Supplementary Table 9. rare tumors without data in cBioportal and our database
	system	ICD	tumors, including but not resticted to		incidence in China （x/100,000）
	digestive	C22	liver	Hepatoblastoma	<2.5
	digestive	C22	liver	Liver Angiosarcoma	0.56
	digestive	C25	pancreas	Pancreatoblastoma	<2.5
	neural system	C72,C70	brain	Olfactory Neuroblastoma	-
	neural system	C72,C70	brain	Medulloepithelioma	-
	neural system	C72,C70	brain	Medullomyoblastoma	-
	neural system	C72,C70	brain	Ganglioneuroblastoma	-
	neural system	C72,C70	brain	Melanotic Medulloblastoma	-
	neural system	C72,C70	brain	Medulloblastoma with Extensive Nodularity	-
	neural system	C72,C70	brain	Embryonal Tumor with Abundant Neuropil and True Rosettes	-
	neural system	C72,C70	brain	Atypical Teratoid/Rhabdoid Tumor	-
	neural system	C72,C70	brain	Large Cell/Anaplastic Medulloblastoma	-
	neural system	C72,C70	brain	Desmoplastic/Nodular Medulloblastoma	-
	neural system	C72,C70	brain	Hemangioblastoma	-
	neural system	C72,C70	brain	Mesenchymal Chondrosarcoma of the CNS	-
	neural system	C72,C70	brain	Papillary Meningioma	-
	neural system	C72,C70	brain	Atypical Meningioma	-
	neural system	C72,C70	brain	Clear cell Meningioma	-
	neural system	C72,C70	brain	Chordoid Meningioma	-
	neural system	C72,C70	brain	Astroblastoma	-
	reproductive	C52, C51	vulva/vagina	Mucinous Adenocarcinoma of the Vulva/Vagina	<2.5
	reproductive	C52, C51	vulva/vagina	Poorly Differentiated Vaginal Carcinoma	<2.5
	reproductive	C52, C51	vulva/vagina	Germ Cell Tumor of the Vulva	<2.5
	reproductive	C54	uterus	Uterine Adenosarcoma	0.164
	reproductive	C54	uterus	Endometrial Stromal Sarcoma	0.12
	reproductive	C56	ovary	Brenner Tumor, Malignant	0.09
	reproductive	C56	ovary	Clear Cell Ovarian Cancer	0.92
	soft tissue	C49	soft tissue	Low-Grade Fibromyxoid Sarcoma	-
	soft tissue	C49	soft tissue	Myopericytoma	-
	soft tissue	C49	soft tissue	Aggressive Angiomyxoma	-
	soft tissue	C49	soft tissue	Sarcoma(NOS)	-
	soft tissue	C49	soft tissue	Hemangioma	-
	soft tissue	C49	soft tissue	Intimal Sarcoma	-
	soft tissue	C49	soft tissue	Glomangiosarcoma	-
	skin	C44	skin	Aggressive Digital Papillary Adenocarcinoma	<2.5
	skin	C44	skin	Skin Adnexal Carcinoma	<2.5
	lung	C39	lung	Mucoepidermoid Carcinoma of the Lung	0.09
	lung	C39	lung	Giant Cell Carcinoma of the Lung	<2.5
	lung	C39	lung	Basaloid Large Cell Carcinoma of the Lung	0.35
	lung	C39	lung	Clear Cell Carcinoma of the Lung	<2.5
	lung	C39	lung	Adenoid Cystic Carcinoma of the Lung	<0.24
	lung	C39	lung	Mucoepidermoid Carcinoma of the Lung	0.09
	breast	C50	breast	Breast Invasive Carcinosarcoma	0.04
	breast	C50	breast	Breast Carcinoma with Signet Ring	0.1
	others	C38	heart	primary heart malignant tumor	0.492341
	others	C06	head and neck	Acinic Cell Carcinoma	<2.5
	others	C06	head and neck	Mammary Analogue Secretory Carcinoma of Salivary Gland Origin	<2.5
	others	C06	head and neck	Mucoepidermoid Carcinoma	<2.5
	others	C06	head and neck	Myoepithelial Carcinoma	<2.5
	others	C06	head and neck	Clear Cell Odontogenic Carcinoma	<2.5
	others	C06	head and neck	Sinonasal Adenocarcinoma	<2.5
	others	C06	head and neck	Sinonasal Undifferentiated Carcinoma	<2.5
